# Supplementary material for: Enhancing Physical and Cognitive Efficiency in Elderly Individuals at Risk for Dementia Using Whole-Body Electrostimulation: A Randomized Controlled Trial
Source: J Funct Morphol Kinesiol. 2024 Nov 23;9(4):246. doi: 10.3390/jfmk9040246 (PMC11586937; doi:10.3390/jfmk9040246)
Supplement: Supplementary file 1 [file jfmk-09-00246-s001.zip]

Archive with 1 entries (1 files):
- jfmk-3303787-supplementary.pdf
